# Supplementary material for: Influence of DNA-Polymorphisms in Selected Circadian Clock Genes on Clock Gene Expression in Subjects from the General Population and Their Association with Sleep Duration
Source: Medicina (Kaunas). 2022 Sep 16;58(9):1294. doi: 10.3390/medicina58091294 (PMC9506325; doi:10.3390/medicina58091294)
Supplement: Supplementary file 1 [file medicina-58-01294-s001.zip]

Archive with 1 entries (1 files):
- medicina-1869569-supplementary.pdf
